# Supplementary material for: Poly[(μ4-1,2,3-benzothia­diazole-7-carboxyl­ato)silver(I)]
Source: Acta Crystallogr Sect E Struct Rep Online. 2010 Jul 21;66(Pt 8):m974. doi: 10.1107/S1600536810027029 (PMC3007519; doi:10.1107/S1600536810027029)
Supplement: Supplementary file 2 [file e-66-0m974-Isup2.hkl]

# 
# h,k,l, Fc-squared, Fo-squared, sigma(Fo-squared) and status flag 
# 
data_I
_shelx_title ' 1 in P2(1)/c' 
_shelx_refln_list_code          4 
_shelx_F_calc_maximum      185.40 
_exptl_crystal_F_000       552.00 
_reflns_d_resolution_high  0.8408 
 
loop_ 
 _symmetry_equiv_pos_as_xyz 
 'x, y, z' 
 '-x, y+1/2, -z+1/2' 
 '-x, -y, -z' 
 'x, -y-1/2, z-1/2' 
 
_cell_length_a     5.8332 
_cell_length_b    14.7864 
_cell_length_c     8.6377 
_cell_angle_alpha  90.000 
_cell_angle_beta   93.627 
_cell_angle_gamma  90.000 
 
_shelx_F_squared_multiplier     1.000 
 
loop_ 
 _refln_index_h 
 _refln_index_k 
 _refln_index_l 
 _refln_F_squared_calc 
 _refln_F_squared_meas 
 _refln_F_squared_sigma 
 _refln_observed_status 
   1   0   0      308.76      283.09     10.88 o 
   2   0   0    20246.65    20211.12    255.11 o 
   3   0   0     4101.04     3922.65    101.72 o 
   4   0   0     3741.26     3512.13     90.56 o 
   5   0   0      779.67      770.19     98.22 o 
   6   0   0      469.20      394.66     60.38 o 
   1   1   0      273.53      280.31      4.36 o 
   2   1   0      559.89      530.24     10.15 o 
   3   1   0     1037.00      921.30     24.63 o 
   4   1   0        2.06       25.03      7.92 o 
   5   1   0      925.50      897.01     35.22 o 
   6   1   0       65.02      103.37     27.32 o 
   1   2   0     1638.57     1731.07     16.02 o 
   2   2   0     9359.04     8987.98     96.13 o 
   3   2   0     1871.11     1855.80     27.20 o 
   4   2   0     2031.38     1972.75     48.81 o 
   5   2   0      409.26      371.27     25.26 o 
   6   2   0     1214.74     1167.57     61.09 o 
   1   3   0    10033.18    10504.51     73.19 o 
   2   3   0      761.68      772.76     18.89 o 
   3   3   0     6828.50     6745.09    126.10 o 
   4   3   0     1330.10     1336.67     45.29 o 
   5   3   0     1103.55     1010.64     49.35 o 
   6   3   0      733.11      728.15     53.10 o 
   0   4   0        1.89        6.66      5.91 o 
   1   4   0      297.78      329.44      8.10 o 
   2   4   0     2843.80     2820.72     33.65 o 
   3   4   0      502.39      521.56     19.73 o 
   4   4   0      197.22      235.70     21.10 o 
   5   4   0       88.32      147.81     20.89 o 
   6   4   0      376.24      413.02     42.31 o 
   1   5   0    25223.92    25489.40    202.96 o 
   2   5   0     2201.72     2270.45     34.92 o 
   3   5   0     8162.05     7982.73    127.24 o 
   4   5   0     1990.05     1982.28     52.27 o 
   5   5   0     1523.28     1497.19     52.94 o 
   6   5   0      868.04      819.17     46.25 o 
   0   6   0      135.43      203.49     13.67 o 
   1   6   0     2769.53     2963.95     46.14 o 
   2   6   0      317.10      362.55     11.97 o 
   3   6   0       87.54       98.31     20.26 o 
   4   6   0      125.37      155.73     17.96 o 
   5   6   0      130.64      163.85     22.12 o 
   6   6   0       57.31       98.83     25.37 o 
   1   7   0     5641.38     5458.20    119.69 o 
   2   7   0      200.79      225.34     12.54 o 
   3   7   0     3516.76     3574.69     71.36 o 
   4   7   0       17.37       55.69     17.20 o 
   5   7   0      772.79      816.75     41.32 o 
   6   7   0      189.06      227.67     31.41 o 
   0   8   0     4010.08     3815.28     78.67 o 
   1   8   0     1759.59     1896.24     34.94 o 
   2   8   0     7031.50     7168.85    101.42 o 
   3   8   0     2159.74     2162.76     56.34 o 
   4   8   0     1713.66     1761.36     52.07 o 
   5   8   0     1679.03     1555.47     59.18 o 
   6   8   0      328.65      306.01     43.00 o 
   2   9   0      247.46      257.84     13.28 o 
   3   9   0     1154.83     1175.38     31.27 o 
   4   9   0      830.95      846.58     47.45 o 
   5   9   0      124.89      185.65     31.68 o 
   0  10   0     6952.45     7120.14    140.25 o 
   1  10   0      105.86       90.84     11.51 o 
   2  10   0     3372.45     3422.82     71.56 o 
   3  10   0      105.85      107.94     12.05 o 
   4  10   0     2712.91     3002.69     98.79 o 
   5  10   0      441.95      483.69     46.24 o 
   1  11   0      188.70      221.11     16.12 o 
   2  11   0      249.04      222.48     20.93 o 
   3  11   0       27.06       69.12     21.63 o 
   4  11   0      176.47      175.95     30.08 o 
   5  11   0        5.46      108.40     56.17 o 
   0  12   0     2786.40     3003.31     87.74 o 
   1  12   0       26.70       84.95     17.16 o 
   2  12   0     2945.40     2652.13     99.31 o 
   3  12   0        9.66       46.93     21.02 o 
   4  12   0      882.57     1023.51     58.86 o 
   5  12   0       29.52       75.69     32.39 o 
   1  13   0     6255.20     6515.31    110.48 o 
   2  13   0      552.68      461.71     24.68 o 
   3  13   0     1012.06      972.99     61.42 o 
   4  13   0      527.11      506.50     45.85 o 
   0  14   0     1525.11     1636.87     67.27 o 
   1  14   0      291.51      267.44     21.07 o 
   2  14   0     1445.98     1347.98     57.32 o 
   3  14   0      445.33      430.60     44.25 o 
   4  14   0       32.98       52.03     32.04 o 
   1  15   0     1699.79     1698.82     50.05 o 
   2  15   0       45.36       76.25     32.14 o 
   3  15   0      933.59     1083.97     83.41 o 
   0  16   0       17.81       50.49     26.36 o 
   1  16   0       31.05       64.31     32.11 o 
   2  16   0      240.18      245.44     30.79 o 
   1  17   0     1623.71     1654.56     63.78 o 
  -6   1   1       52.84       92.75     27.67 o 
  -5   1   1     2551.07     2575.37     65.67 o 
  -4   1   1     1986.95     1969.96     42.28 o 
  -3   1   1     9681.04     9974.99    105.67 o 
  -2   1   1    14585.94    14823.59    119.10 o 
  -1   1   1     6387.58     6374.71     51.45 o 
   1   1   1       26.91       26.07      2.29 o 
   2   1   1     8084.04     7906.80     60.75 o 
   3   1   1        1.85        9.10      3.25 o 
   4   1   1     5047.64     4996.17     85.61 o 
   5   1   1      302.86      312.36     30.18 o 
   6   1   1      968.63      951.05     59.50 o 
  -6   2   1      405.41      361.19     36.55 o 
  -5   2   1     1321.95     1258.62     45.85 o 
  -4   2   1     2305.21     2345.86     43.61 o 
  -3   2   1     5170.16     5103.90     62.99 o 
  -2   2   1      448.70      487.09     11.12 o 
  -1   2   1      816.06      834.73     17.24 o 
   0   2   1     2235.04     2315.98     31.13 o 
   1   2   1     3724.69     3909.36     42.29 o 
   2   2   1      892.35      981.00     21.13 o 
   3   2   1      716.63      674.85     23.07 o 
   4   2   1      265.19      308.20     18.63 o 
   5   2   1      463.19      449.83     25.99 o 
   6   2   1        5.71       42.30     33.82 o 
  -6   3   1      238.74      260.83     29.03 o 
  -5   3   1     1522.90     1475.41     49.45 o 
  -4   3   1     2143.30     2026.32     39.02 o 
  -3   3   1      141.80      104.06      7.58 o 
  -2   3   1    21437.88    23255.81    173.77 o 
  -1   3   1        7.31       16.70      1.72 o 
   0   3   1     6443.73     6361.00     92.09 o 
   1   3   1      425.02      439.59      8.70 o 
   2   3   1     4157.24     4281.18     59.20 o 
   3   3   1       77.43      133.96     16.75 o 
   4   3   1       22.91       54.36     13.37 o 
   5   3   1       56.91       86.25     23.56 o 
   6   3   1      198.86      265.93     39.06 o 
  -6   4   1      575.00      569.32     39.87 o 
  -5   4   1      287.63      271.75     25.00 o 
  -4   4   1     2713.36     2696.73     62.49 o 
  -3   4   1      128.57       94.22      9.57 o 
  -2   4   1     9377.40     9636.20     88.73 o 
  -1   4   1    13293.17    13884.50     85.01 o 
   0   4   1     9149.04     8967.50    121.66 o 
   1   4   1    20394.70    20855.51    147.12 o 
   2   4   1      368.24      328.74      8.15 o 
   3   4   1    20909.82    21233.27    248.98 o 
   4   4   1      183.39      196.19     18.00 o 
   5   4   1     2300.67     2322.03     65.68 o 
   6   4   1      529.93      563.77     46.17 o 
  -5   5   1        0.12       23.94     15.73 o 
  -4   5   1      213.78      226.12     18.71 o 
  -3   5   1     1081.94     1127.90     23.52 o 
  -1   5   1      491.50      433.28     10.52 o 
   0   5   1      151.27      122.30      9.66 o 
   1   5   1      124.43      150.15      9.14 o 
   2   5   1      565.67      517.74     13.19 o 
   3   5   1       16.53       18.15     10.14 o 
   4   5   1     1079.63     1192.26     40.75 o 
   5   5   1       29.72       74.02     27.89 o 
   6   5   1       28.94       61.37     27.65 o 
  -6   6   1     1574.79     1620.12     74.85 o 
  -5   6   1     1096.40     1119.51     45.82 o 
  -4   6   1     2125.93     2107.43     53.74 o 
  -3   6   1     4904.18     4933.76     66.85 o 
  -2   6   1     2239.64     2145.98     31.82 o 
  -1   6   1    15394.76    15297.09    122.87 o 
   0   6   1      687.93      654.39     29.07 o 
   1   6   1    11078.08    10969.72    219.19 o 
   2   6   1       66.19       75.36      9.26 o 
   3   6   1     4203.77     4169.51     87.45 o 
   4   6   1      109.11      111.58     18.91 o 
   5   6   1      822.97      845.70     41.88 o 
   6   6   1       54.49       70.68     26.28 o 
  -6   7   1       87.12       83.80     34.25 o 
  -5   7   1      523.29      511.85     33.06 o 
  -4   7   1      310.05      312.99     21.85 o 
  -3   7   1      517.82      564.80     20.51 o 
  -2   7   1     2355.64     2432.61     36.77 o 
  -1   7   1     1931.03     2039.33     34.43 o 
   0   7   1     1596.30     1610.12     42.59 o 
   1   7   1      552.83      616.50     17.35 o 
   2   7   1     4593.18     4540.68    111.42 o 
   3   7   1       19.57       11.66      9.55 o 
   4   7   1      285.65      239.00     22.61 o 
   5   7   1      153.91      103.76     21.48 o 
   6   7   1      216.89      222.89     30.74 o 
  -6   8   1      399.62      399.30     47.63 o 
  -5   8   1      200.41      238.52     35.92 o 
  -4   8   1      560.85      565.97     29.06 o 
  -3   8   1     4512.02     4560.40     69.21 o 
  -2   8   1      151.09      124.87      8.85 o 
  -1   8   1     4066.14     3837.32    101.82 o 
   0   8   1     1038.35     1036.18     27.06 o 
   1   8   1     7162.81     6938.40     94.62 o 
   2   8   1       73.94       93.22     10.13 o 
   3   8   1      780.53      843.36     31.46 o 
   4   8   1        3.11       17.17     17.15 o 
   5   8   1      169.93      180.29     31.20 o 
   6   8   1        5.90       66.00     27.46 o 
  -5   9   1      626.21      653.78     47.36 o 
  -4   9   1       77.01      142.53     26.66 o 
  -3   9   1     1385.11     1331.05     40.02 o 
  -2   9   1     2465.56     2506.24     66.03 o 
  -1   9   1     5421.96     5471.98    174.37 o 
   0   9   1     9638.37     9843.24    120.67 o 
   1   9   1     1231.49     1283.69     61.41 o 
   2   9   1    10959.03    11290.89    142.93 o 
   3   9   1      100.47      122.82     11.83 o 
   4   9   1     3663.23     3761.04     90.71 o 
   5   9   1      500.81      444.78     34.83 o 
  -5  10   1        4.89       54.34     29.29 o 
  -4  10   1       10.63        6.34     18.05 o 
  -3  10   1       74.69       98.52     16.28 o 
  -2  10   1     1511.22     1409.49     32.07 o 
  -1  10   1      139.56      181.87     15.19 o 
   0  10   1     1359.41     1433.93     34.06 o 
   1  10   1      444.74      401.85     23.26 o 
   2  10   1      583.12      606.68     23.27 o 
   3  10   1      253.69      301.62     18.03 o 
   4  10   1      550.31      592.95     34.71 o 
   5  10   1      313.95      356.68     33.49 o 
  -5  11   1     1169.79     1137.99     69.41 o 
  -4  11   1     2953.35     3113.00    104.59 o 
  -3  11   1     3565.72     3494.49     83.49 o 
  -2  11   1     1077.11     1053.88     39.05 o 
  -1  11   1        2.79        5.05      7.74 o 
   0  11   1     5038.71     5217.80    104.00 o 
   1  11   1        0.55       37.07     14.79 o 
   2  11   1     1714.57     1683.05     74.03 o 
   3  11   1      722.19      612.47     32.02 o 
   4  11   1     2475.00     2569.43     77.32 o 
   5  11   1       17.02       66.93     28.46 o 
  -5  12   1       60.02       70.38     40.42 o 
  -4  12   1      300.89      261.19     36.94 o 
  -3  12   1      748.32      768.68     37.25 o 
  -2  12   1     1061.42      857.50     60.78 o 
  -1  12   1     1394.28     1371.80     36.48 o 
   0  12   1      819.24      827.87     29.05 o 
   1  12   1     1983.97     2031.39     59.68 o 
   2  12   1      345.53      363.61     22.22 o 
   3  12   1       95.88      100.26     18.26 o 
   4  12   1      146.64      193.52     33.09 o 
  -4  13   1      112.42      159.11     37.03 o 
  -3  13   1      513.62      465.21     32.58 o 
  -2  13   1     1790.19     1562.50     94.24 o 
  -1  13   1     1368.86     1277.50     37.12 o 
   0  13   1     1957.44     1931.10     48.60 o 
   1  13   1      744.52      780.47     31.41 o 
   2  13   1     2029.47     1969.28    105.53 o 
   3  13   1        6.45       11.85     18.80 o 
   4  13   1      434.81      515.02     45.96 o 
  -4  14   1      751.97      733.78     59.97 o 
  -3  14   1     1228.27     1224.72     55.23 o 
  -2  14   1     1328.80     1153.63     78.63 o 
  -1  14   1     2605.86     2602.03     72.54 o 
   0  14   1        8.26       26.13     14.37 o 
   1  14   1     1784.93     1801.17     50.85 o 
   2  14   1        0.40       56.64     17.25 o 
   3  14   1      972.46      935.31    121.56 o 
   4  14   1       40.61       21.45     26.06 o 
  -3  15   1        5.04       57.67     29.34 o 
  -2  15   1      158.92      186.15     28.78 o 
  -1  15   1      109.90      110.98     23.52 o 
   0  15   1      171.00      208.36     22.94 o 
   1  15   1       20.64       53.73     15.79 o 
   2  15   1       96.20      178.79     26.47 o 
   3  15   1      114.41      171.26     36.53 o 
  -2  16   1      318.48      319.80     34.68 o 
  -1  16   1     1831.90     1770.40     72.23 o 
   0  16   1        1.35       11.95     16.59 o 
   1  16   1     1553.46     1528.72     50.34 o 
   2  16   1        7.51       28.46     20.56 o 
  -1  17   1      287.43      308.07     32.05 o 
   0  17   1      392.59      415.41     37.99 o 
   1  17   1      230.58      287.19     35.53 o 
  -6   0   2       23.95       83.60     65.78 o 
  -5   0   2      212.14      260.88     25.48 o 
  -4   0   2     2691.15     2672.35     70.29 o 
  -3   0   2     6202.22     6652.33    116.26 o 
  -2   0   2     6247.24     6389.28     97.71 o 
  -1   0   2     4250.89     4277.63     56.36 o 
   0   0   2     4012.21     3983.74     64.31 o 
   1   0   2    34374.83    34889.51    290.82 o 
   2   0   2     1825.22     1591.11     32.76 o 
   3   0   2     3716.22     3695.94     67.63 o 
   4   0   2     5593.82     5214.38    123.22 o 
   5   0   2       47.41       36.26     29.45 o 
   6   0   2     1558.29     1581.41    110.03 o 
  -6   1   2     1134.32     1125.30     59.39 o 
  -5   1   2      650.40      670.94     27.01 o 
  -4   1   2     1405.56     1376.71     32.61 o 
  -3   1   2      869.70      850.33     21.03 o 
  -2   1   2      916.22      861.06     18.07 o 
  -1   1   2     2735.13     2773.78     35.08 o 
   0   1   2     2015.93     2238.93     34.62 o 
   3   1   2      299.35      281.08      9.62 o 
   4   1   2        5.13       14.80      7.98 o 
   5   1   2       29.42       96.03     24.08 o 
   6   1   2      113.72      115.35     31.61 o 
  -6   2   2        7.51       47.56     18.21 o 
  -5   2   2     6226.38     6250.26    104.98 o 
  -4   2   2      862.90      802.76     24.12 o 
  -3   2   2     6142.66     6148.06     78.05 o 
  -2   2   2     7091.03     6891.64    103.15 o 
  -1   2   2     6333.41     6290.53     94.82 o 
   0   2   2     7019.12     6889.54    124.38 o 
   1   2   2      599.68      578.08     10.96 o 
   2   2   2     7319.14     7389.14     70.82 o 
   3   2   2      246.46      233.42     10.28 o 
   4   2   2     2001.28     1955.56     47.22 o 
   5   2   2       17.74       39.93     13.13 o 
   6   2   2      232.75      247.81     37.19 o 
  -6   3   2     1061.55      983.87     47.84 o 
  -5   3   2        0.18        1.60     11.69 o 
  -4   3   2     2915.91     2908.28     67.83 o 
  -3   3   2      705.96      686.76     18.80 o 
  -2   3   2     9590.08    10111.63    129.99 o 
  -1   3   2     2908.17     2861.59     53.21 o 
   0   3   2     3858.71     3923.86     45.44 o 
   1   3   2    14297.62    15063.81    113.27 o 
   2   3   2      776.19      722.41     14.31 o 
   3   3   2     3457.18     3340.86     60.97 o 
   4   3   2       19.82       16.65     10.38 o 
   5   3   2     1061.69     1016.91     49.73 o 
   6   3   2        0.77       36.32     26.44 o 
  -6   4   2       20.87       36.97     18.82 o 
  -5   4   2      920.96      866.70     38.52 o 
  -4   4   2      232.37      225.16     14.34 o 
  -3   4   2      648.17      590.03     19.15 o 
  -2   4   2      669.78      617.97     13.82 o 
  -1   4   2     1351.70     1225.20     28.13 o 
   0   4   2     1741.19     1634.71     19.05 o 
   1   4   2       20.07       37.63      4.34 o 
   2   4   2     1722.05     1782.28     26.97 o 
   3   4   2      136.63      167.79     17.05 o 
   4   4   2      308.86      363.56     21.42 o 
   5   4   2        0.29        9.77     13.65 o 
   6   4   2       70.36      102.37     30.01 o 
  -6   5   2     1020.45     1147.96     66.06 o 
  -5   5   2      273.29      265.61     24.76 o 
  -4   5   2     3001.55     3103.90     56.18 o 
  -3   5   2      591.74      593.99     17.59 o 
  -2   5   2    12593.03    13203.86     98.98 o 
  -1   5   2     6032.94     6015.77     73.58 o 
   0   5   2     6326.26     6190.60     57.39 o 
   1   5   2     6022.81     6189.23     63.89 o 
   2   5   2     4238.16     4392.93     55.28 o 
   3   5   2     6015.96     5973.17     99.65 o 
   4   5   2       54.37       59.46     15.31 o 
   5   5   2     1443.56     1434.34     52.94 o 
   6   5   2        2.58       40.80     25.29 o 
  -6   6   2      168.09      137.66     32.20 o 
  -5   6   2      579.22      518.50     55.43 o 
  -4   6   2      422.98      403.17     18.28 o 
  -3   6   2      941.23      965.99     22.51 o 
  -2   6   2     1683.54     1759.77     37.23 o 
  -1   6   2     2424.45     2618.18     43.42 o 
   0   6   2     5156.69     5468.47    110.37 o 
   1   6   2        0.84       17.37      5.19 o 
   2   6   2      527.47      498.79     15.45 o 
   3   6   2      454.22      433.32     22.30 o 
   4   6   2        0.44       20.82     13.32 o 
   5   6   2      138.21      158.50     24.49 o 
   6   6   2        0.09       20.13     24.29 o 
  -6   7   2      979.87     1033.60     67.09 o 
  -5   7   2      296.41      275.10     32.18 o 
  -4   7   2     5828.90     5626.81    103.53 o 
  -3   7   2     3266.56     3238.27     66.36 o 
  -2   7   2     7510.81     7213.68    106.75 o 
  -1   7   2    10025.91     9786.31    147.86 o 
   0   7   2     8947.58     9279.70    129.21 o 
   1   7   2     4690.56     4452.86     69.58 o 
   2   7   2      201.79      199.00     11.81 o 
   3   7   2     1715.41     1785.90     46.51 o 
   4   7   2       90.69      113.98     20.25 o 
   5   7   2      270.43      311.87     29.66 o 
   6   7   2      194.24      208.11     36.79 o 
  -6   8   2      168.69      145.69     38.72 o 
  -5   8   2      820.51      733.94     49.54 o 
  -4   8   2       23.21       31.75     10.85 o 
  -3   8   2     1232.39     1270.55     39.09 o 
  -2   8   2      277.94      348.23     19.47 o 
  -1   8   2     4125.86     4285.29    126.54 o 
   0   8   2     1260.15     1250.25     37.37 o 
   1   8   2     1229.26     1093.37     52.22 o 
   2   8   2     4126.70     4304.79    111.65 o 
   3   8   2      931.71      925.11     34.26 o 
   4   8   2     1446.25     1353.21     56.76 o 
   5   8   2       75.94      126.71     28.43 o 
  -5   9   2        0.27        0.65     13.70 o 
  -4   9   2       45.17       35.05     20.65 o 
  -3   9   2        8.76       10.17     10.41 o 
  -2   9   2      171.67      127.01     15.03 o 
  -1   9   2       23.86       30.69     10.41 o 
   0   9   2      997.63      910.58     24.77 o 
   1   9   2     1522.04     1536.55     42.15 o 
   2   9   2      789.41      815.74     25.06 o 
   3   9   2      341.86      436.84     25.64 o 
   4   9   2      401.14      393.28     28.56 o 
   5   9   2      317.32      351.97     33.19 o 
  -5  10   2     1547.58     1700.81     83.29 o 
  -4  10   2      221.18      239.82     32.83 o 
  -3  10   2     7414.06     7431.25    136.93 o 
  -2  10   2     2245.26     2262.10     58.97 o 
  -1  10   2     4180.84     4009.16    102.66 o 
   0  10   2     5828.14     5725.82     85.91 o 
   1  10   2     1347.93     1390.67     36.52 o 
   2  10   2     3907.34     3795.80     90.46 o 
   3  10   2       19.50       54.42     22.99 o 
   4  10   2     1272.16     1300.35     52.48 o 
   5  10   2       31.09      117.95     35.06 o 
  -5  11   2       16.13       23.86     27.46 o 
  -4  11   2      287.60      308.72     35.86 o 
  -3  11   2      364.48      403.84     28.49 o 
  -2  11   2       18.56       45.22     22.89 o 
  -1  11   2        0.33       31.23     14.22 o 
   0  11   2      117.25      122.95     14.27 o 
   1  11   2       53.97       86.82     18.58 o 
   2  11   2        0.01       27.87     11.35 o 
   3  11   2        7.60       17.33     18.10 o 
   4  11   2        1.04       34.40     25.69 o 
   5  11   2      133.39      157.50     33.56 o 
  -4  12   2      205.07      200.56     34.18 o 
  -3  12   2     2255.28     2236.28     69.47 o 
  -2  12   2     1521.42     1574.10     54.88 o 
  -1  12   2     1605.96     1401.75    103.02 o 
   0  12   2     5276.07     5227.84     98.33 o 
   1  12   2      541.20      603.37     27.24 o 
   2  12   2     2861.01     2694.54    165.38 o 
   3  12   2       37.45       63.10     17.99 o 
   4  12   2      706.38      731.72     41.64 o 
  -4  13   2       98.31       93.80     41.36 o 
  -3  13   2      230.58      263.56     27.60 o 
  -2  13   2      188.89      184.43     24.30 o 
  -1  13   2      408.02      355.17     27.46 o 
   0  13   2      915.12      951.09     32.54 o 
   1  13   2      436.32      392.38     23.69 o 
   2  13   2     1600.60     1619.90    100.12 o 
   3  13   2      789.68      701.84     38.27 o 
   4  13   2      278.04      303.78     37.66 o 
  -4  14   2       22.77      114.37     48.30 o 
  -3  14   2       16.48       40.02     20.60 o 
  -2  14   2       16.24       65.05     23.57 o 
  -1  14   2      559.74      494.56     34.21 o 
   0  14   2       29.09       63.67     14.33 o 
   1  14   2      578.28      668.47     31.33 o 
   2  14   2       95.29      145.36     20.54 o 
   3  14   2      470.83      422.65     32.68 o 
  -3  15   2      473.05      473.44     53.09 o 
  -2  15   2     1700.20     1573.92    118.72 o 
  -1  15   2     2702.90     2636.02     76.30 o 
   0  15   2      783.98      836.93     45.58 o 
   1  15   2     1216.29     1228.68     44.10 o 
   2  15   2        3.51       66.14     31.09 o 
   3  15   2     1286.68     1247.62     83.98 o 
  -2  16   2      112.75      180.83     29.83 o 
  -1  16   2       14.43       29.12     19.86 o 
   0  16   2        0.51       38.02     18.50 o 
   1  16   2       11.96       57.37     27.01 o 
   2  16   2       34.87       81.39     29.91 o 
  -1  17   2      330.54      391.90     43.83 o 
   0  17   2      638.04      718.59     57.98 o 
   1  17   2      740.20      786.65     56.26 o 
  -6   1   3        0.56       45.54     19.77 o 
  -5   1   3     1802.78     1820.90     48.97 o 
  -4   1   3      468.93      408.07     20.05 o 
  -3   1   3     9177.46     9323.03    118.66 o 
  -2   1   3      252.27      229.27     10.65 o 
  -1   1   3    10593.17    10930.93    104.28 o 
   0   1   3      589.55      585.49     12.07 o 
   1   1   3    18563.40    18802.14    145.13 o 
   2   1   3     2363.54     2243.34     34.24 o 
   3   1   3      711.25      674.71     17.60 o 
   4   1   3     1495.10     1423.04     39.57 o 
   5   1   3       80.89       99.47     24.42 o 
   6   1   3      343.30      365.64     43.04 o 
  -6   2   3      712.75      666.47     38.83 o 
  -5   2   3      290.20      320.03     20.97 o 
  -4   2   3     3779.78     3789.46     67.20 o 
  -3   2   3       50.78       66.87      9.76 o 
  -2   2   3    14025.16    14212.90    241.78 o 
  -1   2   3      443.17      410.58      9.61 o 
   0   2   3     4021.41     3810.35     28.86 o 
   1   2   3     3936.67     4073.44     46.53 o 
   2   2   3      544.47      442.73     13.26 o 
   3   2   3     1016.75      899.50     21.31 o 
   4   2   3        0.17       14.55      9.35 o 
   5   2   3      913.21      826.10     49.92 o 
   6   2   3        7.70       32.83     24.04 o 
  -6   3   3      394.62      367.33     32.32 o 
  -5   3   3     2011.41     1889.34     49.81 o 
  -4   3   3      435.18      439.42     20.42 o 
  -3   3   3     2913.60     2879.95     50.44 o 
  -2   3   3      294.16      334.05     11.11 o 
  -1   3   3    15993.86    16167.04    119.43 o 
   0   3   3     4548.80     4395.94    103.29 o 
   1   3   3     3420.74     3357.60     39.93 o 
   2   3   3     5460.90     5580.48     67.31 o 
   3   3   3      928.92      926.93     21.23 o 
   4   3   3     2567.65     2547.17     62.82 o 
   5   3   3       25.44       56.99     23.01 o 
   6   3   3      102.84       94.13     36.21 o 
  -6   4   3     1556.26     1460.28     71.15 o 
  -5   4   3        3.97       49.90     19.88 o 
  -4   4   3     4807.43     4839.77     90.07 o 
  -3   4   3      554.07      482.91     17.89 o 
  -2   4   3     1722.84     1531.12     23.03 o 
  -1   4   3     7449.59     8168.02     69.78 o 
   0   4   3     4168.56     4007.69     55.84 o 
   1   4   3     1264.31     1294.28     21.35 o 
   2   4   3     2174.60     2070.24     34.00 o 
   3   4   3     1161.23     1114.91     33.21 o 
   4   4   3     2179.86     2199.41     59.26 o 
   5   4   3       27.55       83.86     27.48 o 
   6   4   3      193.17      195.88     37.87 o 
  -6   5   3      106.72      146.23     38.91 o 
  -5   5   3      121.05      143.56     27.23 o 
  -4   5   3       35.92       62.77     14.60 o 
  -3   5   3      425.31      444.55     15.11 o 
  -2   5   3       72.66       94.03     13.24 o 
  -1   5   3     1280.27     1378.96     32.92 o 
   0   5   3      237.13      297.24     12.99 o 
   1   5   3      176.38      178.46      7.66 o 
   2   5   3        1.49       19.57     10.09 o 
   3   5   3      292.10      328.66     19.95 o 
   4   5   3      230.94      195.41     21.07 o 
   5   5   3      138.20      133.74     22.18 o 
   6   5   3        0.06        4.36     25.50 o 
  -6   6   3      907.19      871.95     60.06 o 
  -5   6   3      249.28      259.33     34.89 o 
  -4   6   3     5705.23     5752.25    111.92 o 
  -3   6   3        6.79       27.38     17.57 o 
  -2   6   3    12709.99    12716.20    161.38 o 
  -1   6   3     2061.55     1967.19     46.45 o 
   0   6   3    11363.03    11421.97     94.10 o 
   1   6   3     3563.65     3551.93     45.35 o 
   2   6   3     2424.17     2542.51     41.85 o 
   3   6   3     2971.55     3014.68     66.57 o 
   4   6   3      138.38      155.13     19.04 o 
   5   6   3      750.02      806.16     45.59 o 
   6   6   3        2.80       30.50     30.15 o 
  -6   7   3       48.27       69.86     32.10 o 
  -5   7   3     1209.66     1154.37     60.60 o 
  -4   7   3       11.86       -0.32     12.97 o 
  -3   7   3     2142.96     2254.76     55.20 o 
  -2   7   3        3.85        7.26      8.45 o 
  -1   7   3     2968.49     2935.10     98.41 o 
   0   7   3     1158.19     1209.22     21.61 o 
   1   7   3      152.86      128.23     10.75 o 
   2   7   3      212.80      177.50     12.52 o 
   3   7   3      224.67      225.53     21.49 o 
   4   7   3      430.15      348.84     26.07 o 
   5   7   3        2.75       54.96     19.71 o 
  -5   8   3      124.02      117.84     30.68 o 
  -4   8   3     1408.57     1269.59     44.66 o 
  -2   8   3     5802.70     5601.11     96.14 o 
  -1   8   3      659.33      592.70     22.19 o 
   0   8   3     3625.27     3452.32     62.13 o 
   1   8   3     2080.44     2140.66     51.72 o 
   2   8   3     1040.69     1168.79     28.33 o 
   3   8   3      773.36      890.78     33.53 o 
   4   8   3      100.14      172.19     21.68 o 
   5   8   3      478.78      582.28     39.50 o 
  -5   9   3     1938.81     1909.53     86.03 o 
  -3   9   3     2797.20     2906.45     70.23 o 
  -2   9   3     2097.21     2115.83     52.48 o 
  -1   9   3     1153.86     1144.95     59.71 o 
   0   9   3     1307.71     1139.26     42.78 o 
   1   9   3     1345.58     1260.11     30.17 o 
   2   9   3     1383.85     1265.52     34.06 o 
   3   9   3      925.33      918.40     35.25 o 
   4   9   3      212.68      190.01     23.23 o 
   5   9   3      613.23      625.62     41.98 o 
  -5  10   3      149.77      183.39     37.25 o 
  -4  10   3       34.39       44.80     17.70 o 
  -3  10   3      751.39      828.50     36.29 o 
  -2  10   3      367.52      327.34     25.19 o 
  -1  10   3      351.32      352.47     20.93 o 
   0  10   3      817.25      826.19     29.92 o 
   1  10   3      328.57      281.94     16.31 o 
   2  10   3        0.05       57.20     24.61 o 
   3  10   3      791.24      668.81     33.01 o 
   4  10   3       22.29       19.43     15.81 o 
   5  10   3       85.57       96.52     26.59 o 
  -5  11   3     1579.73     1636.81     84.38 o 
  -4  11   3      220.66      213.70     31.17 o 
  -3  11   3     5375.68     5294.11    114.42 o 
  -2  11   3      332.28      300.52     24.56 o 
  -1  11   3     5997.51     6005.14    132.02 o 
   0  11   3     2814.35     2476.00     79.56 o 
   1  11   3     3462.24     3414.84    174.68 o 
   2  11   3     2922.00     2748.54     82.06 o 
   3  11   3      640.88      674.71     34.14 o 
   4  11   3      587.32      575.93     51.97 o 
  -4  12   3      137.33      217.70     36.90 o 
  -3  12   3      390.03      384.81     30.44 o 
  -2  12   3     1156.93     1190.82     45.70 o 
  -1  12   3      413.23      368.06     36.04 o 
   0  12   3      114.84      107.91     13.08 o 
   1  12   3        8.31       14.17      9.95 o 
   2  12   3      176.25      181.59     18.59 o 
   3  12   3        0.87       29.80     15.31 o 
   4  12   3       60.50       41.73     19.50 o 
  -4  13   3      159.50      190.20     37.80 o 
  -3  13   3      733.94      775.25     45.23 o 
  -2  13   3      110.86      162.37     24.24 o 
  -1  13   3     1818.29     1647.67     76.68 o 
   0  13   3       56.85       49.64     22.34 o 
   1  13   3      284.61      344.98     27.52 o 
   2  13   3       43.83       60.49     17.73 o 
   3  13   3      160.62      173.27     28.96 o 
   4  13   3      219.59      298.63     40.39 o 
  -3  14   3       40.31       66.83     23.92 o 
  -2  14   3     2112.43     1932.48     91.01 o 
  -1  14   3      133.79      123.81     28.39 o 
   0  14   3     2075.60     2157.47    105.76 o 
   1  14   3      722.36      688.60     53.95 o 
   2  14   3      942.74      909.49     61.52 o 
   3  14   3      635.42      491.44     63.17 o 
  -3  15   3       12.28       69.21     35.43 o 
  -2  15   3        0.86       50.56     34.66 o 
  -1  15   3        0.43       11.26     21.95 o 
   0  15   3       22.44       64.72     37.83 o 
   1  15   3       74.36       98.12     25.09 o 
   2  15   3        3.38       39.25     20.27 o 
  -2  16   3     2056.73     2109.73    124.36 o 
  -1  16   3      275.06      220.35     38.73 o 
   0  16   3     1841.05     2005.88     81.83 o 
   1  16   3     1082.74     1183.00     66.01 o 
  -6   0   4      862.80      867.85     61.42 o 
  -5   0   4     5803.14     5462.00    325.78 o 
  -4   0   4     1444.22     1483.15     62.12 o 
  -3   0   4    12738.45    12879.06    216.34 o 
  -2   0   4       14.02       12.70     11.32 o 
  -1   0   4    13216.74    12984.19    167.30 o 
   0   0   4     1544.90     1617.30     36.98 o 
   1   0   4      877.50      746.98     23.70 o 
   2   0   4     9418.10     9769.53    159.20 o 
   3   0   4      247.52      224.20     18.39 o 
   4   0   4      139.52      124.63     17.65 o 
   5   0   4      287.00      366.28     54.55 o 
   6   0   4       53.19      263.30     98.82 o 
  -6   1   4       37.10      116.43     26.66 o 
  -5   1   4      501.37      491.31     28.31 o 
  -4   1   4      981.91      924.93     33.94 o 
  -3   1   4      142.49      143.57     12.04 o 
  -2   1   4     1161.24     1242.44     24.81 o 
  -1   1   4       27.59       20.21      5.15 o 
   0   1   4      787.23      729.22     16.22 o 
   1   1   4      365.93      388.78     12.14 o 
   2   1   4     8392.45     8404.03    101.02 o 
   3   1   4        0.54       20.01     11.93 o 
   4   1   4      309.64      302.37     20.86 o 
   5   1   4      232.14      245.86     31.10 o 
   6   1   4        2.39       71.73     43.65 o 
  -6   2   4      184.58      199.18     27.95 o 
  -5   2   4      771.22      745.08     32.86 o 
  -4   2   4     1256.11     1279.34     37.47 o 
  -3   2   4     4291.45     4279.37     67.88 o 
  -2   2   4      937.67      890.80     20.21 o 
  -1   2   4    17785.21    18220.22    199.42 o 
   0   2   4       41.16       55.67      6.91 o 
   1   2   4     8768.13     8717.06     89.87 o 
   2   2   4      475.27      448.50     15.73 o 
   3   2   4     1467.12     1486.83     33.27 o 
   4   2   4      592.89      589.01     28.17 o 
   5   2   4       56.68      116.41     26.62 o 
   6   2   4      173.36      246.42     41.69 o 
  -6   3   4     1329.52     1345.62     70.07 o 
  -5   3   4      277.78      313.90     23.54 o 
  -4   3   4     3978.81     4003.83     74.53 o 
  -3   3   4       67.09       70.13      9.77 o 
  -2   3   4     4893.72     4973.46     61.78 o 
  -1   3   4      278.70      313.39     10.02 o 
   0   3   4     3554.99     3354.16     58.53 o 
   1   3   4      233.18      195.75      8.88 o 
   2   3   4     2545.38     2356.28     40.58 o 
   3   3   4      440.15      373.18     16.44 o 
   4   3   4      561.67      524.06     27.74 o 
   5   3   4      198.41      224.19     25.88 o 
   6   3   4       47.48       54.86     29.05 o 
  -6   4   4       58.24      120.33     32.33 o 
  -5   4   4       28.45       85.35     20.12 o 
  -4   4   4       42.29       36.58     13.07 o 
  -3   4   4      610.62      552.62     17.59 o 
  -2   4   4      142.12      143.21     14.20 o 
  -1   4   4     2811.43     2790.24     44.69 o 
   0   4   4      209.16      208.69     12.38 o 
   1   4   4     1823.01     1873.99     28.75 o 
   2   4   4        3.13       13.61     10.06 o 
   3   4   4      601.82      596.47     19.97 o 
   4   4   4       77.66      124.76     18.67 o 
   5   4   4       11.63       42.92     18.95 o 
   6   4   4       15.63       72.40     33.76 o 
  -6   5   4     1353.87     1401.01     72.77 o 
  -5   5   4      942.16      911.42     42.24 o 
  -4   5   4     7042.55     7420.86    136.89 o 
  -3   5   4       48.55       61.99     15.27 o 
  -2   5   4     6079.15     5784.27    129.35 o 
  -1   5   4      387.15      384.68     16.06 o 
   0   5   4     8331.26     8126.71    147.71 o 
   1   5   4     1265.01     1274.39     24.91 o 
   2   5   4     1674.40     1623.44     33.02 o 
   3   5   4      401.57      372.73     18.71 o 
   4   5   4      570.12      554.64     31.26 o 
   5   5   4       93.32      135.57     23.71 o 
  -6   6   4        6.54       82.78     29.74 o 
  -5   6   4        9.17       21.45     20.55 o 
  -4   6   4      228.66      250.93     23.82 o 
  -2   6   4      483.96      438.78     19.67 o 
  -1   6   4     1847.65     1921.12     27.96 o 
   0   6   4      599.14      592.74     20.84 o 
   1   6   4      227.42      170.60     13.96 o 
   2   6   4       84.42       65.39      8.11 o 
   3   6   4      946.55      859.62     33.75 o 
   4   6   4      375.94      308.29     26.24 o 
   5   6   4        0.04       37.65     21.36 o 
  -5   7   4      120.12      170.26     34.13 o 
  -4   7   4     2164.31     1942.68     59.43 o 
  -3   7   4     1889.27     1842.47     51.54 o 
  -2   7   4     6216.88     5990.88     99.17 o 
  -1   7   4      535.10      495.43     19.62 o 
   0   7   4     6841.66     6911.44    104.12 o 
   1   7   4      193.71      179.12     14.91 o 
   2   7   4     2430.80     2546.09     45.72 o 
   3   7   4     1347.97     1282.08     40.48 o 
   4   7   4      744.17      751.84     38.79 o 
   5   7   4      626.55      654.14     42.16 o 
  -5   8   4     1944.26     2030.66     86.51 o 
  -4   8   4        4.69       16.56     14.57 o 
  -3   8   4     3141.88     3287.38     76.05 o 
  -2   8   4     1246.84     1221.48     36.64 o 
  -1   8   4     3083.40     2867.11    160.36 o 
   0   8   4      666.37      691.27     24.57 o 
   1   8   4     1562.01     1479.71     43.71 o 
   2   8   4       27.26       38.09     15.87 o 
   3   8   4      197.12      167.24     18.06 o 
   4   8   4        1.85       29.66     15.67 o 
   5   8   4        6.74       43.25     30.77 o 
  -5   9   4      133.04      186.41     34.84 o 
  -4   9   4      522.68      467.41     31.61 o 
  -3   9   4      234.29      228.81     22.36 o 
  -2   9   4     1838.79     1779.60     47.60 o 
  -1   9   4      230.22      215.81     29.52 o 
   0   9   4       59.23      101.99     14.41 o 
   1   9   4      121.59      101.21     15.57 o 
   2   9   4      407.50      460.71     24.62 o 
   3   9   4       45.63       46.35     13.98 o 
   4   9   4        6.75       20.24     24.33 o 
   5   9   4        0.11       83.02     41.80 o 
  -5  10   4     1285.50     1375.65     76.46 o 
  -4  10   4      238.18      253.37     29.75 o 
  -3  10   4     3088.11     3103.61     79.60 o 
  -2  10   4      220.88      242.79     20.81 o 
  -1  10   4     2481.56     2518.83     78.10 o 
   0  10   4        9.44       20.09     19.58 o 
   1  10   4     3959.82     3797.67     82.67 o 
   2  10   4      407.61      386.99     26.33 o 
   3  10   4     1169.53     1246.50     58.76 o 
   4  10   4      424.49      460.70     45.18 o 
  -4  11   4        3.29       57.52     20.77 o 
  -3  11   4      108.06      132.25     21.11 o 
  -2  11   4     1026.10     1106.67     43.08 o 
  -1  11   4        1.49       30.77     23.37 o 
   0  11   4      389.99      355.52     24.79 o 
   1  11   4        5.40        5.00     12.27 o 
   2  11   4       37.96       57.82     20.75 o 
   3  11   4       18.29       40.06     20.73 o 
   4  11   4       42.12      133.23     33.31 o 
  -4  12   4      315.61      278.09     38.88 o 
  -3  12   4     1018.70      956.18     45.39 o 
  -2  12   4      359.51      397.52     38.92 o 
  -1  12   4     1726.79     1720.98     67.33 o 
   0  12   4      149.26      116.46     24.07 o 
   1  12   4     2542.56     2579.13    113.08 o 
   2  12   4      164.84      168.46     23.33 o 
   3  12   4     1210.24     1205.59     74.99 o 
   4  12   4      359.77      456.43     45.48 o 
  -3  13   4       10.24       41.88     43.65 o 
  -2  13   4     2191.74     2301.32     89.55 o 
  -1  13   4      154.34      209.64     36.46 o 
   0  13   4      618.78      634.34     45.50 o 
   1  13   4      934.49      783.89     52.85 o 
   2  13   4      101.95      133.90     24.96 o 
   3  13   4       78.50       96.03     29.87 o 
  -3  14   4     1023.94      955.18     77.19 o 
  -2  14   4       49.95       72.94     39.43 o 
  -1  14   4      670.66      696.39     48.05 o 
   0  14   4       56.65      126.89     30.24 o 
   1  14   4       19.03       80.44     24.62 o 
   2  14   4        0.22       12.43     17.49 o 
   3  14   4       40.25       79.37     31.32 o 
  -2  15   4     1323.34     1181.38     70.06 o 
  -1  15   4      143.82      147.52     32.69 o 
   0  15   4     2612.76     2648.00    162.36 o 
   1  15   4       74.85       75.22     30.01 o 
   2  15   4      891.17      934.78     66.30 o 
  -1  16   4        9.98       14.13     33.75 o 
   0  16   4      226.68      194.16     39.91 o 
  -6   1   5     1773.48     1694.51     64.29 o 
  -5   1   5     1908.12     1920.34     55.62 o 
  -4   1   5     1915.02     1989.31     48.41 o 
  -3   1   5     9330.33     9565.81    139.43 o 
  -2   1   5     1351.92     1319.75     28.94 o 
  -1   1   5    11394.46    11400.89    121.49 o 
   0   1   5       17.06       40.03      7.76 o 
   1   1   5     2689.84     2608.91     41.56 o 
   2   1   5       11.14       26.17     10.10 o 
   3   1   5      417.26      443.65     20.63 o 
   4   1   5       72.12       81.97     16.00 o 
   5   1   5      128.85      151.77     31.57 o 
  -6   2   5      377.36      347.75     46.37 o 
  -5   2   5      145.06      170.13     20.48 o 
  -4   2   5       17.59       30.35     13.42 o 
  -3   2   5       49.67       60.64     10.25 o 
  -2   2   5     1717.77     1755.95     36.11 o 
  -1   2   5      984.15      963.53     22.13 o 
   0   2   5      539.36      498.64     13.69 o 
   1   2   5      369.33      375.74     13.89 o 
   2   2   5     4531.27     4465.28     69.06 o 
   3   2   5      104.33      115.55     12.90 o 
   4   2   5      176.76      219.75     22.51 o 
   5   2   5       21.08       56.77     33.01 o 
  -6   3   5      132.28      160.98     31.64 o 
  -5   3   5       95.52      110.40     22.29 o 
  -4   3   5      852.70      818.24     29.19 o 
  -3   3   5      479.90      441.58     18.07 o 
  -2   3   5      243.15      256.38     12.17 o 
  -1   3   5       21.00       28.55      7.20 o 
   0   3   5       29.31       29.06      5.41 o 
   1   3   5     1436.91     1463.57     41.53 o 
   2   3   5      126.26      123.66     19.07 o 
   3   3   5     1356.60     1374.76     35.73 o 
   4   3   5        1.64       23.64     16.15 o 
   5   3   5      809.54      769.74     61.98 o 
  -6   4   5      227.00      197.95     36.85 o 
  -5   4   5     2624.01     2618.08     77.17 o 
  -4   4   5     3039.61     2976.78     75.64 o 
  -3   4   5     1471.15     1446.04     34.09 o 
  -2   4   5     7005.80     7083.11     86.32 o 
  -1   4   5      304.07      277.68     24.09 o 
   0   4   5    12184.44    12082.37    174.98 o 
   1   4   5      598.21      586.54     25.72 o 
   2   4   5     2471.50     2331.54     50.27 o 
   3   4   5      397.96      371.54     18.67 o 
   4   4   5      153.66      173.85     20.38 o 
   5   4   5      141.01      143.61     23.77 o 
  -5   5   5       32.22       56.64     22.92 o 
  -4   5   5      317.56      258.92     24.08 o 
  -3   5   5      208.81      158.52     16.43 o 
  -2   5   5       51.37       87.18     23.90 o 
  -1   5   5     1446.01     1465.58     35.67 o 
   0   5   5      141.88      135.14     13.16 o 
   1   5   5       61.21      119.14     21.19 o 
   2   5   5      255.99      258.85     13.79 o 
   3   5   5        1.43       29.54     15.38 o 
   4   5   5        3.24       35.24     19.33 o 
   5   5   5      187.24      129.06     25.61 o 
  -5   6   5      609.48      698.93     39.27 o 
  -4   6   5     2651.49     2548.54     70.60 o 
  -3   6   5     1440.61     1452.22     43.02 o 
  -2   6   5     2512.78     2523.56     74.86 o 
  -1   6   5     1568.61     1512.73    123.92 o 
   0   6   5     3354.09     3195.65     63.44 o 
   1   6   5      287.56      282.15     19.56 o 
   2   6   5     1220.84     1236.46     37.57 o 
   3   6   5       55.23       67.07     13.45 o 
   4   6   5      878.02      913.06     41.86 o 
   5   6   5       71.23      118.94     31.31 o 
  -5   7   5      198.33      182.49     25.37 o 
  -4   7   5      486.33      497.53     32.90 o 
  -3   7   5     1068.63     1135.80     38.90 o 
  -2   7   5      321.93      309.18     19.33 o 
  -1   7   5      691.43      656.21     34.19 o 
   0   7   5       53.07       64.40     18.45 o 
   1   7   5     1266.66     1110.78     36.84 o 
   2   7   5       43.20       32.93     14.70 o 
   3   7   5      250.41      197.63     19.96 o 
   4   7   5       86.86       63.50     17.49 o 
   5   7   5       37.61       74.99     28.01 o 
  -5   8   5      217.00      196.42     31.46 o 
  -4   8   5      460.39      413.17     30.83 o 
  -3   8   5      689.12      606.97     30.58 o 
  -2   8   5      637.45      596.10     36.70 o 
  -1   8   5       62.87      157.45     30.83 o 
   0   8   5      616.44      690.23     27.45 o 
   1   8   5      209.73      212.77     19.68 o 
   2   8   5     1072.15     1234.04     42.01 o 
   3   8   5       72.46       78.27     23.89 o 
   4   8   5      372.05      497.64     43.62 o 
  -5   9   5      813.04      831.21     55.40 o 
  -4   9   5     1456.76     1398.26     54.99 o 
  -3   9   5     1724.18     1757.80     54.53 o 
  -2   9   5      985.87      956.17     47.96 o 
  -1   9   5     3982.10     3790.76    215.13 o 
   0   9   5      147.46      117.93     18.40 o 
   1   9   5     3603.39     3485.73    111.99 o 
   2   9   5      512.46      458.88     28.16 o 
   3   9   5      688.86      725.94     47.28 o 
   4   9   5      274.21      286.09     39.73 o 
  -4  10   5      126.50      133.54     24.38 o 
  -3  10   5        9.23       61.48     36.17 o 
  -2  10   5      541.44      530.29     59.89 o 
  -1  10   5      152.01      173.24     26.64 o 
   0  10   5      229.09      279.87     21.94 o 
   1  10   5      283.84      307.33     24.79 o 
   2  10   5       61.94      128.82     19.62 o 
   3  10   5       43.80       74.77     25.39 o 
   4  10   5       59.42      124.85     39.19 o 
  -4  11   5      137.09      125.90     32.71 o 
  -3  11   5      528.77      469.93     41.34 o 
  -2  11   5      223.49      259.17     33.87 o 
  -1  11   5     3366.68     3412.63    102.55 o 
   0  11   5     1644.27     1620.34     89.41 o 
   1  11   5     1471.49     1603.93     72.21 o 
   2  11   5      196.47      186.33     24.74 o 
   3  11   5     1084.51     1155.31     62.90 o 
   4  11   5       34.21       79.61     31.45 o 
  -3  12   5      377.02      390.20     38.96 o 
  -2  12   5     2021.40     1977.04     81.77 o 
  -1  12   5        2.18       32.38     30.48 o 
   0  12   5       90.59       74.33     23.89 o 
   1  12   5      526.50      485.05     31.29 o 
   2  12   5       98.12       98.67     22.76 o 
   3  12   5      172.20      152.18     34.10 o 
  -3  13   5     1071.06     1086.37     69.44 o 
  -2  13   5      228.85      223.58     36.73 o 
  -1  13   5      902.93      948.77     69.08 o 
   0  13   5        5.23       22.24     21.74 o 
   1  13   5      689.76      755.98     59.10 o 
   2  13   5       81.69      118.82     27.27 o 
   3  13   5      183.44      225.86     58.50 o 
  -2  14   5     1121.94     1119.02     67.43 o 
  -1  14   5       19.53       54.86     28.68 o 
   0  14   5     1508.93     1608.17    106.53 o 
   1  14   5        4.11       24.24     33.24 o 
   2  14   5      238.73      231.13     42.25 o 
  -1  15   5       39.63       56.91     40.36 o 
   0  15   5       11.04       56.43     30.31 o 
   1  15   5        1.16       29.75     35.03 o 
  -5   0   6      402.81      386.69     39.15 o 
  -4   0   6     5937.28     6324.41    153.52 o 
  -3   0   6       24.39       35.02     23.58 o 
  -2   0   6     3894.94     3802.16     88.79 o 
  -1   0   6     3539.48     3278.92    194.73 o 
   0   0   6      855.96      876.95     50.64 o 
   1   0   6     2365.89     2298.65     60.50 o 
   2   0   6       72.57       81.23     26.33 o 
   3   0   6     5921.02     5616.72    143.20 o 
   4   0   6       12.59       40.84     35.18 o 
   5   0   6      253.89      262.95     53.95 o 
  -5   1   6      158.95      174.67     21.70 o 
  -4   1   6      321.32      311.18     22.12 o 
  -3   1   6       38.06       49.08     11.00 o 
  -2   1   6      412.14      437.50     19.46 o 
  -1   1   6       15.25       11.15      9.26 o 
   0   1   6       17.79       46.23     12.90 o 
   2   1   6       71.01      106.39     12.77 o 
   3   1   6        2.98       32.46     15.47 o 
   4   1   6       13.15       30.34     17.85 o 
   5   1   6       20.48       73.88     32.62 o 
  -5   2   6      756.75      764.65     41.63 o 
  -4   2   6      535.40      568.93     28.74 o 
  -3   2   6     3154.28     3123.58     60.21 o 
  -2   2   6      617.77      647.66     21.11 o 
  -1   2   6      541.74      540.30     20.17 o 
   0   2   6      871.42      800.15     20.04 o 
   1   2   6      658.93      657.69     20.37 o 
   2   2   6      768.63      718.62     26.40 o 
   3   2   6       40.13       91.96     14.63 o 
   4   2   6        0.05       -3.59     12.16 o 
   5   2   6      191.36      226.41     41.06 o 
  -5   3   6     1235.53     1292.12     54.90 o 
  -4   3   6      621.89      621.53     34.23 o 
  -3   3   6     3280.24     3285.66     60.83 o 
  -2   3   6     1679.96     1743.68     36.89 o 
  -1   3   6     1164.29     1019.07     55.74 o 
   0   3   6     3844.83     3778.78     72.56 o 
   1   3   6      197.91      234.31     26.95 o 
   2   3   6      906.33      855.94     26.52 o 
   3   3   6       29.19       17.97     12.55 o 
   4   3   6      150.82      131.66     20.65 o 
  -5   4   6       13.28       65.34     24.06 o 
  -4   4   6      285.63      245.16     25.05 o 
  -3   4   6      427.53      439.28     30.54 o 
  -2   4   6        0.47        5.06     10.43 o 
  -1   4   6      110.42      152.83     15.01 o 
   0   4   6      185.48      198.28     20.30 o 
   1   4   6      362.34      440.17     23.87 o 
   2   4   6       39.77       65.82     17.54 o 
   3   4   6       29.81       65.27     12.97 o 
   4   4   6       36.07       40.43     17.91 o 
   5   4   6       14.73       93.49     46.66 o 
  -5   5   6     1577.08     1551.39     59.06 o 
  -4   5   6      236.78      267.22     39.50 o 
  -3   5   6     3765.55     3695.81     80.70 o 
  -2   5   6     2574.15     2544.93     56.08 o 
  -1   5   6     1824.89     1663.24     47.64 o 
   0   5   6     6392.94     6229.13    120.72 o 
   1   5   6      466.62      482.47     25.82 o 
   2   5   6     1855.70     1850.06     51.52 o 
   3   5   6        7.00       27.44     15.34 o 
   4   5   6      553.44      553.83     33.90 o 
   5   5   6       21.34       61.65     38.33 o 
  -5   6   6      248.46      294.92     31.06 o 
  -4   6   6      120.89      135.38     22.21 o 
  -3   6   6      148.19      160.01     18.48 o 
  -2   6   6      107.57      121.07     23.08 o 
  -1   6   6       96.36      133.90     15.17 o 
   0   6   6        0.18       12.01     11.35 o 
   1   6   6       15.54       31.55     13.07 o 
   2   6   6       93.05       93.24     16.41 o 
   3   6   6        5.22       28.23     14.79 o 
   4   6   6       95.82      171.14     31.03 o 
  -5   7   6      761.74      682.68     42.49 o 
  -4   7   6      879.81      865.14     40.92 o 
  -3   7   6      491.02      476.51     45.69 o 
  -2   7   6      517.21      486.53     35.90 o 
  -1   7   6      211.34      233.72     28.86 o 
   0   7   6      290.13      300.19     20.91 o 
   1   7   6       79.82       96.65     16.89 o 
   2   7   6      411.35      470.51     30.30 o 
   3   7   6      132.46      175.13     28.50 o 
   4   7   6      167.55      217.38     35.95 o 
  -4   8   6     1233.34     1285.19     62.69 o 
  -3   8   6      991.31      987.83     52.31 o 
  -2   8   6     2881.38     2654.89     87.67 o 
  -1   8   6     2804.46     2578.21     81.30 o 
   0   8   6      632.18      584.28     28.48 o 
   1   8   6     2681.09     2412.98     73.04 o 
   2   8   6       42.30       81.38     16.91 o 
   3   8   6      159.31      174.57     30.64 o 
   4   8   6      221.30      194.83     53.93 o 
  -4   9   6        1.33        0.98     17.91 o 
  -3   9   6      696.68      649.75     46.50 o 
  -2   9   6      555.31      461.76     40.32 o 
  -1   9   6     1938.69     1885.74     72.14 o 
   0   9   6      184.19      223.19     20.26 o 
   1   9   6        6.95       18.69     14.26 o 
   2   9   6      420.48      525.25     32.77 o 
   3   9   6       15.05       40.69     32.31 o 
   4   9   6        9.16       98.18     39.97 o 
  -4  10   6     1140.80     1133.76     64.93 o 
  -3  10   6      536.18      503.68     43.91 o 
  -2  10   6      825.07      883.43     54.15 o 
  -1  10   6     2739.41     2555.76    126.57 o 
   0  10   6      116.48      142.25     24.48 o 
   1  10   6      989.83     1003.17     43.71 o 
   2  10   6       45.42       53.28     19.99 o 
   3  10   6      472.34      468.20     45.46 o 
  -3  11   6        9.82       18.99     30.89 o 
  -2  11   6       73.41       74.23     28.64 o 
  -1  11   6        4.92       15.27     19.01 o 
   0  11   6        0.15       62.36     31.76 o 
   1  11   6       91.80      123.98     25.35 o 
   2  11   6        7.22       43.74     24.61 o 
   3  11   6        0.61       68.84     57.47 o 
  -3  12   6      503.65      465.18     50.05 o 
  -2  12   6      218.15      236.59     37.90 o 
  -1  12   6      402.85      421.49     41.06 o 
   0  12   6      161.01      230.53     33.92 o 
   1  12   6      327.12      367.52     42.93 o 
   2  12   6        4.32       48.07     25.25 o 
  -2  13   6      334.42      310.61     42.24 o 
  -1  13   6      784.05      779.10     57.63 o 
   0  13   6      167.23      182.02     32.19 o 
   1  13   6        1.43       45.68     34.51 o 
   2  13   6      755.24      570.20     61.44 o 
  -1  14   6      116.92      154.87     35.03 o 
   0  14   6      271.86      347.68     47.93 o 
  -5   1   7        5.21       15.28     19.67 o 
  -4   1   7     2067.21     2200.89     57.86 o 
  -3   1   7       74.83       72.86     13.65 o 
  -2   1   7     2680.87     2682.48     55.30 o 
  -1   1   7      526.23      549.48     23.21 o 
   0   1   7     3023.04     3104.94    100.07 o 
   1   1   7      753.08      723.79     23.98 o 
   2   1   7      248.20      253.13     18.72 o 
   3   1   7     1326.93     1289.06     45.51 o 
   4   1   7       13.90       35.55     21.07 o 
  -5   2   7     1349.90     1386.88     58.03 o 
  -4   2   7      408.97      470.84     32.47 o 
  -3   2   7       69.17       93.68     13.88 o 
  -2   2   7     2129.70     2216.12     47.95 o 
  -1   2   7      414.09      374.77     19.35 o 
   0   2   7     1148.26     1107.54     51.29 o 
   1   2   7        2.70       50.32     18.91 o 
   2   2   7       26.84       44.21     15.74 o 
   3   2   7      223.97      177.25     19.01 o 
   4   2   7       77.93       77.76     21.70 o 
  -5   3   7       25.25       94.05     36.14 o 
  -4   3   7      899.55      883.12     41.92 o 
  -3   3   7      879.26      875.33     29.67 o 
  -2   3   7      560.97      542.75     30.34 o 
  -1   3   7      338.58      335.39     22.04 o 
   0   3   7       28.00       49.82     13.80 o 
   1   3   7      939.21      995.64     49.13 o 
   2   3   7        4.05       46.47     14.98 o 
   3   3   7       14.18       -8.67     12.26 o 
   4   3   7        0.02       31.00     29.30 o 
  -5   4   7      798.31      839.27     57.62 o 
  -4   4   7       81.71      119.06     21.90 o 
  -3   4   7     2675.19     2697.79     69.91 o 
  -2   4   7      195.88      217.97     23.94 o 
  -1   4   7     2560.56     2372.12     60.63 o 
   0   4   7      133.11      146.57     18.80 o 
   1   4   7     1168.81     1187.65     54.19 o 
   2   4   7      765.86      812.61     36.54 o 
   3   4   7      218.52      230.58     23.18 o 
   4   4   7      365.66      368.33     39.89 o 
  -4   5   7       95.94       81.79     21.02 o 
  -3   5   7       29.03       53.83     21.61 o 
  -2   5   7      175.95      203.76     27.71 o 
  -1   5   7       66.63       85.02     15.21 o 
   0   5   7      617.28      649.89     31.46 o 
   1   5   7       15.24       49.26     18.23 o 
   2   5   7      320.81      358.79     31.41 o 
   3   5   7        1.62        1.91     16.53 o 
   4   5   7        0.20       65.99     28.90 o 
  -4   6   7      193.81      149.92     30.21 o 
  -3   6   7     3388.03     3277.04    104.01 o 
  -2   6   7      592.88      613.76     45.31 o 
  -1   6   7      847.22      837.79     33.75 o 
   0   6   7      713.68      703.02     32.48 o 
   1   6   7      174.66      200.13     21.53 o 
   2   6   7      271.68      312.74     26.42 o 
   3   6   7        1.97        2.19     16.03 o 
   4   6   7      136.49      183.18     31.01 o 
  -4   7   7      529.68      546.92     47.72 o 
  -3   7   7      221.33      250.90     39.00 o 
  -2   7   7      441.93      441.09     40.34 o 
  -1   7   7      314.41      303.18     31.14 o 
   0   7   7      412.45      417.37     26.28 o 
   1   7   7      174.58      166.24     22.35 o 
   2   7   7       37.87       30.23     16.31 o 
   3   7   7       17.47       -3.28     18.36 o 
  -4   8   7       97.87      104.03     30.04 o 
  -3   8   7      868.00      815.42     64.55 o 
  -2   8   7       68.06      102.88     29.76 o 
  -1   8   7      397.65      429.95     36.76 o 
   0   8   7      519.00      569.57     30.53 o 
   1   8   7        6.09       36.32     17.43 o 
   2   8   7      107.61      202.25     29.50 o 
   3   8   7        2.67       73.76     28.05 o 
  -3   9   7       43.96       52.48     24.86 o 
  -2   9   7     1617.60     1533.13     74.22 o 
  -1   9   7      118.19      138.39     28.31 o 
   0   9   7      379.15      381.47     38.70 o 
   1   9   7      420.27      410.06     31.44 o 
   2   9   7      553.79      550.90     37.66 o 
   3   9   7      247.97      288.16     40.24 o 
  -3  10   7        2.33       36.76     29.31 o 
  -2  10   7        6.51       60.31     27.57 o 
  -1  10   7       53.52      162.04     47.30 o 
   0  10   7       29.56       74.01     26.64 o 
   1  10   7      429.57      437.94     33.20 o 
   2  10   7       17.49       84.10     22.66 o 
  -2  11   7      594.32      709.55     58.37 o 
  -1  11   7     1197.13     1190.08     64.89 o 
   0  11   7      362.78      396.07     40.46 o 
   1  11   7       21.76       32.76     23.78 o 
   2  11   7        2.88      114.24     58.35 o 
  -2  12   7       60.50       55.81     41.61 o 
  -1  12   7      439.13      421.49     47.64 o 
   0  12   7      222.37      192.85     36.74 o 
   1  12   7      322.52      314.93     37.52 o 
  -4   0   8     1363.96     1335.79     66.08 o 
  -3   0   8      113.28      149.70     25.72 o 
  -2   0   8      667.11      678.22     44.80 o 
  -1   0   8       33.40       42.66     16.81 o 
   0   0   8     1229.57     1351.78     85.90 o 
   1   0   8       28.36       46.47     29.68 o 
   2   0   8      307.09      313.91     30.80 o 
   3   0   8       28.66       65.84     29.09 o 
   4   0   8      202.68      252.47     89.69 o 
  -4   1   8        0.81        2.07     12.58 o 
  -3   1   8     1029.42     1063.08     36.78 o 
  -2   1   8       34.45       31.51     13.21 o 
  -1   1   8      452.73      433.98     22.29 o 
   0   1   8      165.77      157.71     19.38 o 
   1   1   8       15.89       39.49     14.91 o 
   2   1   8       40.18       92.67     20.46 o 
   3   1   8      171.56      149.29     25.23 o 
  -4   2   8     1448.74     1543.91     59.05 o 
  -3   2   8        9.85       12.23     11.97 o 
  -2   2   8     3685.82     3630.69     88.71 o 
  -1   2   8      162.88      183.20     20.95 o 
   0   2   8      494.41      578.46     31.34 o 
   1   2   8      762.46      806.21     37.89 o 
   2   2   8       54.64      129.27     22.60 o 
   3   2   8       53.85      128.40     25.27 o 
  -4   3   8        5.19       72.50     25.21 o 
  -3   3   8      582.03      651.84     46.11 o 
  -2   3   8       29.67       58.64     16.81 o 
  -1   3   8      967.57      900.43     45.67 o 
   0   3   8        2.00       47.32     24.50 o 
   1   3   8      595.44      623.76     36.29 o 
   2   3   8       26.40       47.85     16.66 o 
   3   3   8      248.13      244.65     29.62 o 
  -4   4   8      123.87      157.89     32.84 o 
  -3   4   8      104.36      144.45     29.74 o 
  -2   4   8      204.19      206.05     30.88 o 
  -1   4   8       99.18      140.45     19.75 o 
   0   4   8      128.20      145.61     22.06 o 
   1   4   8      107.37      149.07     23.21 o 
   2   4   8       37.82       70.15     21.07 o 
   3   4   8       41.22       66.64     34.53 o 
  -4   5   8        7.28      100.28     34.00 o 
  -3   5   8     1286.43     1260.16     66.14 o 
  -2   5   8       11.08       58.81     29.93 o 
  -1   5   8      610.20      622.63     32.14 o 
   0   5   8        3.16       26.72     16.06 o 
   1   5   8      978.59     1011.82     45.52 o 
   2   5   8       26.70       40.22     22.19 o 
   3   5   8      107.24      158.75     31.61 o 
  -3   6   8        0.86       43.72     39.45 o 
  -2   6   8      317.31      345.04     37.95 o 
  -1   6   8      252.33      238.89     33.30 o 
   0   6   8        2.17       44.67     17.07 o 
   1   6   8      493.17      471.51     60.49 o 
   2   6   8        0.01       -5.49     18.27 o 
   3   6   8       38.76       53.42     40.10 o 
  -3   7   8     1470.56     1479.71     73.37 o 
  -2   7   8      165.39      191.86     35.89 o 
  -1   7   8     1105.87     1204.44     59.47 o 
   0   7   8      863.02      881.10     42.33 o 
   1   7   8      123.40      196.97     28.33 o 
   2   7   8      402.97      432.63     44.82 o 
   3   7   8       60.78       68.45     45.21 o 
  -3   8   8       14.62      103.01     31.70 o 
  -2   8   8      276.70      279.93     39.05 o 
  -1   8   8      182.95      203.60     32.95 o 
   0   8   8       83.45      143.28     30.26 o 
   1   8   8        1.72       59.61     24.24 o 
   2   8   8      396.23      403.46     35.35 o 
  -2   9   8       90.62      105.03     31.45 o 
  -1   9   8       22.72       90.08     30.45 o 
   0   9   8       82.67      113.09     28.40 o 
   1   9   8        9.67       32.55     24.79 o 
  -2  10   8      611.62      640.74     56.10 o 
  -1  10   8      195.00      197.47     33.27 o 
   0  10   8     1353.61     1348.13     70.61 o 
   1  10   8       19.22       45.07     33.67 o 
   0  11   8      180.45      233.95     40.43 o 
  -3   1   9       44.80       44.12     17.29 o 
  -2   1   9      151.34      189.23     28.77 o 
  -1   1   9      127.12      115.27     19.79 o 
   0   1   9      280.76      280.85     33.07 o 
   1   1   9        5.34       98.98     31.47 o 
   2   1   9       62.29       53.82     35.44 o 
  -3   2   9      645.61      599.42     45.52 o 
  -2   2   9      257.81      186.96     25.54 o 
  -1   2   9      974.15      945.29     43.43 o 
   0   2   9        6.55        7.40     13.66 o 
   1   2   9      691.20      685.89     41.57 o 
   2   2   9        8.23       62.77     32.70 o 
  -3   3   9      332.45      364.34     40.00 o 
  -2   3   9     1850.93     1933.02     81.70 o 
  -1   3   9       84.26       95.37     20.23 o 
   0   3   9      438.50      481.58     33.36 o 
   1   3   9        0.13       15.08     17.31 o 
   2   3   9      202.96      218.60     27.72 o 
  -3   4   9      565.50      594.18     51.35 o 
  -2   4   9       11.54       36.88     25.69 o 
  -1   4   9      194.33      189.79     24.04 o 
   0   4   9       10.45       58.93     29.74 o 
   1   4   9       33.01       59.73     19.72 o 
   2   4   9       10.80       65.02     26.68 o 
  -3   5   9      166.05      212.31     39.98 o 
  -2   5   9       14.89       73.14     29.43 o 
  -1   5   9        6.23       22.48     26.92 o 
   0   5   9       60.86      112.38     26.22 o 
   1   5   9       19.47       47.10     22.06 o 
   2   5   9       23.57       48.87     27.31 o 
  -2   6   9       79.36      110.13     29.17 o 
  -1   6   9      823.96      822.57     54.91 o 
   0   6   9       10.53       14.62     18.22 o 
   1   6   9      676.31      706.88     51.92 o 
  -2   7   9      402.92      355.77     45.59 o 
  -1   7   9        0.08       54.45     26.09 o 
   0   7   9      147.23      130.00     29.52 o 
   1   7   9        8.70       93.56     26.50 o 
  -1   8   9      332.74      377.13     42.46 o 
   0   8   9       31.47       42.02     27.55 o 
  -2   0  10      533.69      476.86     56.63 o 
  -1   0  10       27.48       39.66     33.50 o 
   0   0  10      301.68      305.38     57.42 o 
   1   0  10       17.22       35.49     38.18 o 
  -1   1  10       17.80       71.64     29.45 o 
   0   1  10       36.21       55.00     35.83 o 
   1   1  10      109.35       93.81     32.29 o 
  -1   2  10      145.76      139.19     47.54 o 
   0   2  10      132.43      186.90     35.09 o 
  -1   3  10      724.44      631.75     61.63 o 
   0   3  10       36.60       55.10     25.66 o 
                                                 
